# Supplementary material for: New records of semi-aquatic bugs (Hemiptera, Heteroptera, Gerromorpha) from the South Region of Brazil
Source: Biodivers Data J. 2026 Feb 5;14:e163787. doi: 10.3897/BDJ.14.e163787 (PMC12902771; doi:10.3897/BDJ.14.e163787)
Supplement: XML Treatment for Halobatopsis platensis [file BDJ.14.e163787-treatment41.xml]

<!DOCTYPE tp:taxon-treatment
  PUBLIC "-//TaxonX//DTD Taxonomic Treatment Publishing DTD v0 20100105//EN" "tax-treatment-NSO.dtd">
<tp:taxon-treatment xmlns:tp="http://www.plazi.org/taxpub"><tp:treatment-meta><mixed-citation publication-type="journal"><person-group><name><surname>Floriano</surname><given-names>Carla FB</given-names></name><name><surname>Paiva</surname><given-names>Nathália de Oliveira</given-names></name><name><surname>Cordeiro</surname><given-names>Isabelle da Rocha Silva</given-names></name><name><surname>Franco</surname><given-names>Cleilton Lima</given-names></name><name><surname>Rodrigues</surname><given-names>Juliana Mourão dos Santos</given-names></name><name><surname>Moreira</surname><given-names>Felipe Ferraz Figueiredo</given-names></name></person-group><article-title>New records of semi-aquatic bugs (<tp:taxon-name><tp:taxon-name-part taxon-name-part-type="order">Hemiptera</tp:taxon-name-part></tp:taxon-name>, <tp:taxon-name><tp:taxon-name-part taxon-name-part-type="suborder">Heteroptera</tp:taxon-name-part></tp:taxon-name>, <tp:taxon-name><tp:taxon-name-part taxon-name-part-type="infraorder">Gerromorpha</tp:taxon-name-part></tp:taxon-name>) from the South Region of Brazil</article-title><source>Biodivers Data J</source><day>05</day><month>02</month><year>2026</year><volume>14</volume><pub-id pub-id-type="doi">10.3897/BDJ.14.e163787</pub-id></mixed-citation></tp:treatment-meta><tp:nomenclature><tp:taxon-name><object-id xmlns:xlink="http://www.w3.org/1999/xlink" content-type="arpha" xlink:type="simple">B34FFDD4-8FEF-5124-A144-9D1BCCC0762D</object-id><tp:taxon-name-part taxon-name-part-type="genus">Halobatopsis</tp:taxon-name-part> <tp:taxon-name-part taxon-name-part-type="species">platensis</tp:taxon-name-part></tp:taxon-name><tp:taxon-authority>(Berg, 1879)</tp:taxon-authority></tp:nomenclature><tp:treatment-sec sec-type="materials"><title>Materials</title><list list-type="alpha-lower" list-content="occurrences"><list-item><p><bold>Type status:</bold> <named-content xmlns:xlink="http://www.w3.org/1999/xlink" content-type="dwc:typeStatus" xlink:type="simple">Other material</named-content>. <bold>Occurrence:</bold> recordedBy: <named-content xmlns:xlink="http://www.w3.org/1999/xlink" content-type="dwc:recordedBy" xlink:type="simple">C. F. B. Floriano</named-content>; individualCount: <named-content xmlns:xlink="http://www.w3.org/1999/xlink" content-type="dwc:individualCount" xlink:type="simple">1</named-content>; sex: <named-content xmlns:xlink="http://www.w3.org/1999/xlink" content-type="dwc:sex" xlink:type="simple">male</named-content>; lifeStage: <named-content xmlns:xlink="http://www.w3.org/1999/xlink" content-type="dwc:lifeStage" xlink:type="simple">adult</named-content>; occurrenceID: <named-content xmlns:xlink="http://www.w3.org/1999/xlink" content-type="dwc:occurrenceID" xlink:type="simple">58B051FA-DBB6-543F-BE51-B06F90813830</named-content>; <bold>Taxon:</bold> genus: <named-content xmlns:xlink="http://www.w3.org/1999/xlink" content-type="dwc:genus" xlink:type="simple"><tp:taxon-name><tp:taxon-name-part taxon-name-part-type="genus" reg="Halobatopsis">Halobatopsis</tp:taxon-name-part></tp:taxon-name></named-content>; specificEpithet: <named-content xmlns:xlink="http://www.w3.org/1999/xlink" content-type="dwc:specificEpithet" xlink:type="simple"><tp:taxon-name><tp:taxon-name-part taxon-name-part-type="genus" reg="Halobatopsis"/><tp:taxon-name-part taxon-name-part-type="species" reg="platensis">platensis</tp:taxon-name-part></tp:taxon-name></named-content>; taxonRank: <named-content xmlns:xlink="http://www.w3.org/1999/xlink" content-type="dwc:taxonRank" xlink:type="simple">species</named-content>; scientificNameAuthorship: <named-content xmlns:xlink="http://www.w3.org/1999/xlink" content-type="dwc:scientificNameAuthorship" xlink:type="simple">(Berg, 1879)</named-content>; <bold>Location:</bold> stateProvince: <named-content xmlns:xlink="http://www.w3.org/1999/xlink" content-type="dwc:stateProvince" xlink:type="simple">Paraná</named-content>; municipality: <named-content xmlns:xlink="http://www.w3.org/1999/xlink" content-type="dwc:municipality" xlink:type="simple">Morretes</named-content>; locality: <named-content xmlns:xlink="http://www.w3.org/1999/xlink" content-type="dwc:locality" xlink:type="simple">Rio Nhudiaquara</named-content>; decimalLatitude: <named-content xmlns:xlink="http://www.w3.org/1999/xlink" content-type="dwc:decimalLatitude" xlink:type="simple">-25.483</named-content>; decimalLongitude: <named-content xmlns:xlink="http://www.w3.org/1999/xlink" content-type="dwc:decimalLongitude" xlink:type="simple">-48.820</named-content>; <bold>Identification:</bold> identificationID: <named-content xmlns:xlink="http://www.w3.org/1999/xlink" content-type="dwc:identificationID" xlink:type="simple"><tp:taxon-name><tp:taxon-name-part taxon-name-part-type="genus" reg="Halobatopsis">Halobatopsis</tp:taxon-name-part> <tp:taxon-name-part taxon-name-part-type="species" reg="platensis">platensis</tp:taxon-name-part></tp:taxon-name></named-content>; identifiedBy: <named-content xmlns:xlink="http://www.w3.org/1999/xlink" content-type="dwc:identifiedBy" xlink:type="simple">C. F. B. Floriano</named-content>; <bold>Event:</bold> samplingProtocol: <named-content xmlns:xlink="http://www.w3.org/1999/xlink" content-type="dwc:samplingProtocol" xlink:type="simple">"D" Net</named-content>; year: <named-content xmlns:xlink="http://www.w3.org/1999/xlink" content-type="dwc:year" xlink:type="simple">2017</named-content>; month: <named-content xmlns:xlink="http://www.w3.org/1999/xlink" content-type="dwc:month" xlink:type="simple">IX</named-content>; <bold>Record Level:</bold> institutionCode: <named-content xmlns:xlink="http://www.w3.org/1999/xlink" content-type="dwc:institutionCode" xlink:type="simple">CEIOC</named-content>; basisOfRecord: <named-content xmlns:xlink="http://www.w3.org/1999/xlink" content-type="dwc:basisOfRecord" xlink:type="simple">PreservedSpecimen</named-content></p></list-item><list-item><p><bold>Type status:</bold> <named-content xmlns:xlink="http://www.w3.org/1999/xlink" content-type="dwc:typeStatus" xlink:type="simple">Other material</named-content>. <bold>Occurrence:</bold> recordedBy: <named-content xmlns:xlink="http://www.w3.org/1999/xlink" content-type="dwc:recordedBy" xlink:type="simple">C. F. B. Floriano</named-content>; individualCount: <named-content xmlns:xlink="http://www.w3.org/1999/xlink" content-type="dwc:individualCount" xlink:type="simple">1</named-content>; sex: <named-content xmlns:xlink="http://www.w3.org/1999/xlink" content-type="dwc:sex" xlink:type="simple">female</named-content>; lifeStage: <named-content xmlns:xlink="http://www.w3.org/1999/xlink" content-type="dwc:lifeStage" xlink:type="simple">adult</named-content>; occurrenceID: <named-content xmlns:xlink="http://www.w3.org/1999/xlink" content-type="dwc:occurrenceID" xlink:type="simple">E3069E1E-D6D4-5FB4-A022-E2006D2DFBC5</named-content>; <bold>Taxon:</bold> genus: <named-content xmlns:xlink="http://www.w3.org/1999/xlink" content-type="dwc:genus" xlink:type="simple"><tp:taxon-name><tp:taxon-name-part taxon-name-part-type="genus" reg="Halobatopsis">Halobatopsis</tp:taxon-name-part></tp:taxon-name></named-content>; specificEpithet: <named-content xmlns:xlink="http://www.w3.org/1999/xlink" content-type="dwc:specificEpithet" xlink:type="simple"><tp:taxon-name><tp:taxon-name-part taxon-name-part-type="genus" reg="Halobatopsis"/><tp:taxon-name-part taxon-name-part-type="species" reg="platensis">platensis</tp:taxon-name-part></tp:taxon-name></named-content>; taxonRank: <named-content xmlns:xlink="http://www.w3.org/1999/xlink" content-type="dwc:taxonRank" xlink:type="simple">species</named-content>; scientificNameAuthorship: <named-content xmlns:xlink="http://www.w3.org/1999/xlink" content-type="dwc:scientificNameAuthorship" xlink:type="simple">(Berg, 1879)</named-content>; <bold>Location:</bold> stateProvince: <named-content xmlns:xlink="http://www.w3.org/1999/xlink" content-type="dwc:stateProvince" xlink:type="simple">Paraná</named-content>; municipality: <named-content xmlns:xlink="http://www.w3.org/1999/xlink" content-type="dwc:municipality" xlink:type="simple">Morretes</named-content>; locality: <named-content xmlns:xlink="http://www.w3.org/1999/xlink" content-type="dwc:locality" xlink:type="simple">Rio Nhudiaquara</named-content>; decimalLatitude: <named-content xmlns:xlink="http://www.w3.org/1999/xlink" content-type="dwc:decimalLatitude" xlink:type="simple">-25.483</named-content>; decimalLongitude: <named-content xmlns:xlink="http://www.w3.org/1999/xlink" content-type="dwc:decimalLongitude" xlink:type="simple">-48.820</named-content>; <bold>Identification:</bold> identificationID: <named-content xmlns:xlink="http://www.w3.org/1999/xlink" content-type="dwc:identificationID" xlink:type="simple"><tp:taxon-name><tp:taxon-name-part taxon-name-part-type="genus" reg="Halobatopsis">Halobatopsis</tp:taxon-name-part> <tp:taxon-name-part taxon-name-part-type="species" reg="platensis">platensis</tp:taxon-name-part></tp:taxon-name></named-content>; identifiedBy: <named-content xmlns:xlink="http://www.w3.org/1999/xlink" content-type="dwc:identifiedBy" xlink:type="simple">C. F. B. Floriano</named-content>; <bold>Event:</bold> samplingProtocol: <named-content xmlns:xlink="http://www.w3.org/1999/xlink" content-type="dwc:samplingProtocol" xlink:type="simple">"D" Net</named-content>; year: <named-content xmlns:xlink="http://www.w3.org/1999/xlink" content-type="dwc:year" xlink:type="simple">2017</named-content>; month: <named-content xmlns:xlink="http://www.w3.org/1999/xlink" content-type="dwc:month" xlink:type="simple">IX</named-content>; <bold>Record Level:</bold> institutionCode: <named-content xmlns:xlink="http://www.w3.org/1999/xlink" content-type="dwc:institutionCode" xlink:type="simple">CEIOC</named-content>; basisOfRecord: <named-content xmlns:xlink="http://www.w3.org/1999/xlink" content-type="dwc:basisOfRecord" xlink:type="simple">PreservedSpecimen</named-content></p></list-item><list-item><p><bold>Type status:</bold> <named-content xmlns:xlink="http://www.w3.org/1999/xlink" content-type="dwc:typeStatus" xlink:type="simple">Other material</named-content>. <bold>Occurrence:</bold> recordedBy: <named-content xmlns:xlink="http://www.w3.org/1999/xlink" content-type="dwc:recordedBy" xlink:type="simple">R. P. R. Canejo, J. M. S. Rodrigues, M. S. L. Alexandre, L. P. Pereira</named-content>; individualCount: <named-content xmlns:xlink="http://www.w3.org/1999/xlink" content-type="dwc:individualCount" xlink:type="simple">1</named-content>; sex: <named-content xmlns:xlink="http://www.w3.org/1999/xlink" content-type="dwc:sex" xlink:type="simple">male</named-content>; lifeStage: <named-content xmlns:xlink="http://www.w3.org/1999/xlink" content-type="dwc:lifeStage" xlink:type="simple">adult</named-content>; occurrenceID: <named-content xmlns:xlink="http://www.w3.org/1999/xlink" content-type="dwc:occurrenceID" xlink:type="simple">79C4F1D8-D716-5EE3-89C3-96A9AF8CF481</named-content>; <bold>Taxon:</bold> genus: <named-content xmlns:xlink="http://www.w3.org/1999/xlink" content-type="dwc:genus" xlink:type="simple"><tp:taxon-name><tp:taxon-name-part taxon-name-part-type="genus" reg="Halobatopsis">Halobatopsis</tp:taxon-name-part></tp:taxon-name></named-content>; specificEpithet: <named-content xmlns:xlink="http://www.w3.org/1999/xlink" content-type="dwc:specificEpithet" xlink:type="simple"><tp:taxon-name><tp:taxon-name-part taxon-name-part-type="genus" reg="Halobatopsis"/><tp:taxon-name-part taxon-name-part-type="species" reg="platensis">platensis</tp:taxon-name-part></tp:taxon-name></named-content>; taxonRank: <named-content xmlns:xlink="http://www.w3.org/1999/xlink" content-type="dwc:taxonRank" xlink:type="simple">species</named-content>; scientificNameAuthorship: <named-content xmlns:xlink="http://www.w3.org/1999/xlink" content-type="dwc:scientificNameAuthorship" xlink:type="simple">(Berg, 1879)</named-content>; <bold>Location:</bold> stateProvince: <named-content xmlns:xlink="http://www.w3.org/1999/xlink" content-type="dwc:stateProvince" xlink:type="simple">Paraná</named-content>; municipality: <named-content xmlns:xlink="http://www.w3.org/1999/xlink" content-type="dwc:municipality" xlink:type="simple">Jaguariaíva</named-content>; locality: <named-content xmlns:xlink="http://www.w3.org/1999/xlink" content-type="dwc:locality" xlink:type="simple">Rio Diamante</named-content>; verbatimElevation: <named-content xmlns:xlink="http://www.w3.org/1999/xlink" content-type="dwc:verbatimElevation" xlink:type="simple">1127 m</named-content>; decimalLatitude: <named-content xmlns:xlink="http://www.w3.org/1999/xlink" content-type="dwc:decimalLatitude" xlink:type="simple">-24.3589</named-content>; decimalLongitude: <named-content xmlns:xlink="http://www.w3.org/1999/xlink" content-type="dwc:decimalLongitude" xlink:type="simple">-49.8126</named-content>; <bold>Identification:</bold> identificationID: <named-content xmlns:xlink="http://www.w3.org/1999/xlink" content-type="dwc:identificationID" xlink:type="simple"><tp:taxon-name><tp:taxon-name-part taxon-name-part-type="genus" reg="Halobatopsis">Halobatopsis</tp:taxon-name-part> <tp:taxon-name-part taxon-name-part-type="species" reg="platensis">platensis</tp:taxon-name-part></tp:taxon-name></named-content>; identifiedBy: <named-content xmlns:xlink="http://www.w3.org/1999/xlink" content-type="dwc:identifiedBy" xlink:type="simple">C. F. B. Floriano</named-content>; <bold>Event:</bold> samplingProtocol: <named-content xmlns:xlink="http://www.w3.org/1999/xlink" content-type="dwc:samplingProtocol" xlink:type="simple">"D" Net</named-content>; year: <named-content xmlns:xlink="http://www.w3.org/1999/xlink" content-type="dwc:year" xlink:type="simple">2023</named-content>; month: <named-content xmlns:xlink="http://www.w3.org/1999/xlink" content-type="dwc:month" xlink:type="simple">X</named-content>; <bold>Record Level:</bold> institutionCode: <named-content xmlns:xlink="http://www.w3.org/1999/xlink" content-type="dwc:institutionCode" xlink:type="simple">CEIOC</named-content>; basisOfRecord: <named-content xmlns:xlink="http://www.w3.org/1999/xlink" content-type="dwc:basisOfRecord" xlink:type="simple">PreservedSpecimen</named-content></p></list-item><list-item><p><bold>Type status:</bold> <named-content xmlns:xlink="http://www.w3.org/1999/xlink" content-type="dwc:typeStatus" xlink:type="simple">Other material</named-content>. <bold>Occurrence:</bold> recordedBy: <named-content xmlns:xlink="http://www.w3.org/1999/xlink" content-type="dwc:recordedBy" xlink:type="simple">R. P. R. Canejo, J. M. S. Rodrigues, M. S. L. Alexandre, L.P. Pereira</named-content>; individualCount: <named-content xmlns:xlink="http://www.w3.org/1999/xlink" content-type="dwc:individualCount" xlink:type="simple">2</named-content>; sex: <named-content xmlns:xlink="http://www.w3.org/1999/xlink" content-type="dwc:sex" xlink:type="simple">female</named-content>; lifeStage: <named-content xmlns:xlink="http://www.w3.org/1999/xlink" content-type="dwc:lifeStage" xlink:type="simple">adult</named-content>; occurrenceID: <named-content xmlns:xlink="http://www.w3.org/1999/xlink" content-type="dwc:occurrenceID" xlink:type="simple">1B5C9808-1039-5BB9-9AD6-7C65C6EAA3BA</named-content>; <bold>Taxon:</bold> genus: <named-content xmlns:xlink="http://www.w3.org/1999/xlink" content-type="dwc:genus" xlink:type="simple"><tp:taxon-name><tp:taxon-name-part taxon-name-part-type="genus" reg="Halobatopsis">Halobatopsis</tp:taxon-name-part></tp:taxon-name></named-content>; specificEpithet: <named-content xmlns:xlink="http://www.w3.org/1999/xlink" content-type="dwc:specificEpithet" xlink:type="simple"><tp:taxon-name><tp:taxon-name-part taxon-name-part-type="genus" reg="Halobatopsis"/><tp:taxon-name-part taxon-name-part-type="species" reg="platensis">platensis</tp:taxon-name-part></tp:taxon-name></named-content>; taxonRank: <named-content xmlns:xlink="http://www.w3.org/1999/xlink" content-type="dwc:taxonRank" xlink:type="simple">species</named-content>; scientificNameAuthorship: <named-content xmlns:xlink="http://www.w3.org/1999/xlink" content-type="dwc:scientificNameAuthorship" xlink:type="simple">(Berg, 1879)</named-content>; <bold>Location:</bold> stateProvince: <named-content xmlns:xlink="http://www.w3.org/1999/xlink" content-type="dwc:stateProvince" xlink:type="simple">Paraná</named-content>; municipality: <named-content xmlns:xlink="http://www.w3.org/1999/xlink" content-type="dwc:municipality" xlink:type="simple">Jaguariaíva</named-content>; locality: <named-content xmlns:xlink="http://www.w3.org/1999/xlink" content-type="dwc:locality" xlink:type="simple">Rio Diamante</named-content>; verbatimElevation: <named-content xmlns:xlink="http://www.w3.org/1999/xlink" content-type="dwc:verbatimElevation" xlink:type="simple">1127 m</named-content>; decimalLatitude: <named-content xmlns:xlink="http://www.w3.org/1999/xlink" content-type="dwc:decimalLatitude" xlink:type="simple">-24.3589</named-content>; decimalLongitude: <named-content xmlns:xlink="http://www.w3.org/1999/xlink" content-type="dwc:decimalLongitude" xlink:type="simple">-49.8126</named-content>; <bold>Identification:</bold> identificationID: <named-content xmlns:xlink="http://www.w3.org/1999/xlink" content-type="dwc:identificationID" xlink:type="simple"><tp:taxon-name><tp:taxon-name-part taxon-name-part-type="genus" reg="Halobatopsis">Halobatopsis</tp:taxon-name-part> <tp:taxon-name-part taxon-name-part-type="species" reg="platensis">platensis</tp:taxon-name-part></tp:taxon-name></named-content>; identifiedBy: <named-content xmlns:xlink="http://www.w3.org/1999/xlink" content-type="dwc:identifiedBy" xlink:type="simple">C. F. B. Floriano</named-content>; <bold>Event:</bold> samplingProtocol: <named-content xmlns:xlink="http://www.w3.org/1999/xlink" content-type="dwc:samplingProtocol" xlink:type="simple">"D" Net</named-content>; year: <named-content xmlns:xlink="http://www.w3.org/1999/xlink" content-type="dwc:year" xlink:type="simple">2023</named-content>; month: <named-content xmlns:xlink="http://www.w3.org/1999/xlink" content-type="dwc:month" xlink:type="simple">X</named-content>; <bold>Record Level:</bold> institutionCode: <named-content xmlns:xlink="http://www.w3.org/1999/xlink" content-type="dwc:institutionCode" xlink:type="simple">CEIOC</named-content>; basisOfRecord: <named-content xmlns:xlink="http://www.w3.org/1999/xlink" content-type="dwc:basisOfRecord" xlink:type="simple">PreservedSpecimen</named-content></p></list-item><list-item><p><bold>Type status:</bold> <named-content xmlns:xlink="http://www.w3.org/1999/xlink" content-type="dwc:typeStatus" xlink:type="simple">Other material</named-content>. <bold>Occurrence:</bold> recordedBy: <named-content xmlns:xlink="http://www.w3.org/1999/xlink" content-type="dwc:recordedBy" xlink:type="simple">R. P. R. Canejo, J. M. S. Rodrigues, M. S. L. Alexandre, L.P. Pereira</named-content>; individualCount: <named-content xmlns:xlink="http://www.w3.org/1999/xlink" content-type="dwc:individualCount" xlink:type="simple">2</named-content>; sex: <named-content xmlns:xlink="http://www.w3.org/1999/xlink" content-type="dwc:sex" xlink:type="simple">male</named-content>; lifeStage: <named-content xmlns:xlink="http://www.w3.org/1999/xlink" content-type="dwc:lifeStage" xlink:type="simple">adult</named-content>; occurrenceID: <named-content xmlns:xlink="http://www.w3.org/1999/xlink" content-type="dwc:occurrenceID" xlink:type="simple">B43D0868-A4A9-574E-A229-C5904CE3221E</named-content>; <bold>Taxon:</bold> genus: <named-content xmlns:xlink="http://www.w3.org/1999/xlink" content-type="dwc:genus" xlink:type="simple"><tp:taxon-name><tp:taxon-name-part taxon-name-part-type="genus" reg="Halobatopsis">Halobatopsis</tp:taxon-name-part></tp:taxon-name></named-content>; specificEpithet: <named-content xmlns:xlink="http://www.w3.org/1999/xlink" content-type="dwc:specificEpithet" xlink:type="simple"><tp:taxon-name><tp:taxon-name-part taxon-name-part-type="genus" reg="Halobatopsis"/><tp:taxon-name-part taxon-name-part-type="species" reg="platensis">platensis</tp:taxon-name-part></tp:taxon-name></named-content>; taxonRank: <named-content xmlns:xlink="http://www.w3.org/1999/xlink" content-type="dwc:taxonRank" xlink:type="simple">species</named-content>; scientificNameAuthorship: <named-content xmlns:xlink="http://www.w3.org/1999/xlink" content-type="dwc:scientificNameAuthorship" xlink:type="simple">(Berg, 1879)</named-content>; <bold>Location:</bold> stateProvince: <named-content xmlns:xlink="http://www.w3.org/1999/xlink" content-type="dwc:stateProvince" xlink:type="simple">Paraná</named-content>; municipality: <named-content xmlns:xlink="http://www.w3.org/1999/xlink" content-type="dwc:municipality" xlink:type="simple">Ponta Grossa</named-content>; locality: <named-content xmlns:xlink="http://www.w3.org/1999/xlink" content-type="dwc:locality" xlink:type="simple">Rio Pintagui</named-content>; verbatimElevation: <named-content xmlns:xlink="http://www.w3.org/1999/xlink" content-type="dwc:verbatimElevation" xlink:type="simple">850 m</named-content>; decimalLatitude: <named-content xmlns:xlink="http://www.w3.org/1999/xlink" content-type="dwc:decimalLatitude" xlink:type="simple">-25.0297</named-content>; decimalLongitude: <named-content xmlns:xlink="http://www.w3.org/1999/xlink" content-type="dwc:decimalLongitude" xlink:type="simple">-50.1008</named-content>; <bold>Identification:</bold> identificationID: <named-content xmlns:xlink="http://www.w3.org/1999/xlink" content-type="dwc:identificationID" xlink:type="simple"><tp:taxon-name><tp:taxon-name-part taxon-name-part-type="genus" reg="Halobatopsis">Halobatopsis</tp:taxon-name-part> <tp:taxon-name-part taxon-name-part-type="species" reg="platensis">platensis</tp:taxon-name-part></tp:taxon-name></named-content>; identifiedBy: <named-content xmlns:xlink="http://www.w3.org/1999/xlink" content-type="dwc:identifiedBy" xlink:type="simple">C. F. B. Floriano</named-content>; <bold>Event:</bold> samplingProtocol: <named-content xmlns:xlink="http://www.w3.org/1999/xlink" content-type="dwc:samplingProtocol" xlink:type="simple">"D" Net</named-content>; year: <named-content xmlns:xlink="http://www.w3.org/1999/xlink" content-type="dwc:year" xlink:type="simple">2023</named-content>; month: <named-content xmlns:xlink="http://www.w3.org/1999/xlink" content-type="dwc:month" xlink:type="simple">X</named-content>; <bold>Record Level:</bold> institutionCode: <named-content xmlns:xlink="http://www.w3.org/1999/xlink" content-type="dwc:institutionCode" xlink:type="simple">CEIOC</named-content>; basisOfRecord: <named-content xmlns:xlink="http://www.w3.org/1999/xlink" content-type="dwc:basisOfRecord" xlink:type="simple">PreservedSpecimen</named-content></p></list-item><list-item><p><bold>Type status:</bold> <named-content xmlns:xlink="http://www.w3.org/1999/xlink" content-type="dwc:typeStatus" xlink:type="simple">Other material</named-content>. <bold>Occurrence:</bold> recordedBy: <named-content xmlns:xlink="http://www.w3.org/1999/xlink" content-type="dwc:recordedBy" xlink:type="simple">R. P. R. Canejo, J. M. S. Rodrigues, M. S. L. Alexandre, L. P. Pereira</named-content>; individualCount: <named-content xmlns:xlink="http://www.w3.org/1999/xlink" content-type="dwc:individualCount" xlink:type="simple">2</named-content>; sex: <named-content xmlns:xlink="http://www.w3.org/1999/xlink" content-type="dwc:sex" xlink:type="simple">female</named-content>; lifeStage: <named-content xmlns:xlink="http://www.w3.org/1999/xlink" content-type="dwc:lifeStage" xlink:type="simple">adult</named-content>; occurrenceID: <named-content xmlns:xlink="http://www.w3.org/1999/xlink" content-type="dwc:occurrenceID" xlink:type="simple">09D14238-22E3-556E-A0DB-457E5F9EC335</named-content>; <bold>Taxon:</bold> genus: <named-content xmlns:xlink="http://www.w3.org/1999/xlink" content-type="dwc:genus" xlink:type="simple"><tp:taxon-name><tp:taxon-name-part taxon-name-part-type="genus" reg="Halobatopsis">Halobatopsis</tp:taxon-name-part></tp:taxon-name></named-content>; specificEpithet: <named-content xmlns:xlink="http://www.w3.org/1999/xlink" content-type="dwc:specificEpithet" xlink:type="simple"><tp:taxon-name><tp:taxon-name-part taxon-name-part-type="genus" reg="Halobatopsis"/><tp:taxon-name-part taxon-name-part-type="species" reg="platensis">platensis</tp:taxon-name-part></tp:taxon-name></named-content>; taxonRank: <named-content xmlns:xlink="http://www.w3.org/1999/xlink" content-type="dwc:taxonRank" xlink:type="simple">species</named-content>; scientificNameAuthorship: <named-content xmlns:xlink="http://www.w3.org/1999/xlink" content-type="dwc:scientificNameAuthorship" xlink:type="simple">(Berg, 1879)</named-content>; <bold>Location:</bold> stateProvince: <named-content xmlns:xlink="http://www.w3.org/1999/xlink" content-type="dwc:stateProvince" xlink:type="simple">Paraná</named-content>; municipality: <named-content xmlns:xlink="http://www.w3.org/1999/xlink" content-type="dwc:municipality" xlink:type="simple">Ponta Grossa</named-content>; locality: <named-content xmlns:xlink="http://www.w3.org/1999/xlink" content-type="dwc:locality" xlink:type="simple">Rio Pintagui</named-content>; verbatimElevation: <named-content xmlns:xlink="http://www.w3.org/1999/xlink" content-type="dwc:verbatimElevation" xlink:type="simple">850 m</named-content>; decimalLatitude: <named-content xmlns:xlink="http://www.w3.org/1999/xlink" content-type="dwc:decimalLatitude" xlink:type="simple">-25.0297</named-content>; decimalLongitude: <named-content xmlns:xlink="http://www.w3.org/1999/xlink" content-type="dwc:decimalLongitude" xlink:type="simple">-50.1008</named-content>; <bold>Identification:</bold> identificationID: <named-content xmlns:xlink="http://www.w3.org/1999/xlink" content-type="dwc:identificationID" xlink:type="simple"><tp:taxon-name><tp:taxon-name-part taxon-name-part-type="genus" reg="Halobatopsis">Halobatopsis</tp:taxon-name-part> <tp:taxon-name-part taxon-name-part-type="species" reg="platensis">platensis</tp:taxon-name-part></tp:taxon-name></named-content>; identifiedBy: <named-content xmlns:xlink="http://www.w3.org/1999/xlink" content-type="dwc:identifiedBy" xlink:type="simple">C. F. B. Floriano</named-content>; <bold>Event:</bold> samplingProtocol: <named-content xmlns:xlink="http://www.w3.org/1999/xlink" content-type="dwc:samplingProtocol" xlink:type="simple">"D" Net</named-content>; year: <named-content xmlns:xlink="http://www.w3.org/1999/xlink" content-type="dwc:year" xlink:type="simple">2023</named-content>; month: <named-content xmlns:xlink="http://www.w3.org/1999/xlink" content-type="dwc:month" xlink:type="simple">X</named-content>; <bold>Record Level:</bold> institutionCode: <named-content xmlns:xlink="http://www.w3.org/1999/xlink" content-type="dwc:institutionCode" xlink:type="simple">CEIOC</named-content>; basisOfRecord: <named-content xmlns:xlink="http://www.w3.org/1999/xlink" content-type="dwc:basisOfRecord" xlink:type="simple">PreservedSpecimen</named-content></p></list-item></list></tp:treatment-sec><tp:treatment-sec sec-type="Distribution"><title>Distribution</title><p>Brazil, Peru, Paraguay, Argentina and Uruguay.</p></tp:treatment-sec><tp:treatment-sec sec-type="Notes"><title>Notes</title><p>Previously reported from Paraná and Rio Grande do Sul (<xref ref-type="bibr" rid="B13049842">Nieser 1970</xref>, <xref ref-type="bibr" rid="B11972867">Moreira and Campos 2012</xref>, <xref ref-type="bibr" rid="B11973144">Secretaria do Meio Ambiente e Infraestrutura do Estado do Rio Grande do Sul 2014</xref>, <xref ref-type="bibr" rid="B11972848">Rodrigues et al. 2021</xref>).</p></tp:treatment-sec><ref-list><ref id="B13049842"><element-citation xmlns:xlink="http://www.w3.org/1999/xlink" publication-type="article" xlink:type="simple"><person-group person-group-type="author"><name name-style="western"><surname>Nieser</surname><given-names>N.</given-names></name></person-group><year>1970</year><article-title><tp:taxon-name><tp:taxon-name-part taxon-name-part-type="family">Gerridae</tp:taxon-name-part></tp:taxon-name> of Suriname and the Amazon with additional records of other Neotropical species</article-title><source>Studies on the fauna of Suriname and other Guyanas</source><volume>12</volume><fpage>94</fpage><lpage>138</lpage></element-citation></ref><ref id="B11972867"><element-citation xmlns:xlink="http://www.w3.org/1999/xlink" publication-type="article" xlink:type="simple"><person-group person-group-type="author"><name name-style="western"><surname>Moreira</surname><given-names>F. F. F.</given-names></name><name name-style="western"><surname>Campos</surname><given-names>Gabriela Guerra Ferreira</given-names></name></person-group><year>2012</year><article-title>New distributional data concerning some <tp:taxon-name><tp:taxon-name-part taxon-name-part-type="infraorder">Gerromorpha</tp:taxon-name-part></tp:taxon-name> (<tp:taxon-name><tp:taxon-name-part taxon-name-part-type="class">Insecta</tp:taxon-name-part></tp:taxon-name>: <tp:taxon-name><tp:taxon-name-part taxon-name-part-type="order">Hemiptera</tp:taxon-name-part></tp:taxon-name>: <tp:taxon-name><tp:taxon-name-part taxon-name-part-type="suborder">Heteroptera</tp:taxon-name-part></tp:taxon-name>) from Brazil</article-title><source>CheckList</source><volume>8</volume><issue>3</issue><fpage>542</fpage><lpage>547</lpage><pub-id pub-id-type="doi">10.15560/8.3.542</pub-id></element-citation></ref><ref id="B11973144"><element-citation xmlns:xlink="http://www.w3.org/1999/xlink" publication-type="other" xlink:type="simple"><person-group person-group-type="author"><name name-style="western"><surname>Sul</surname><given-names>Secretaria do Meio Ambiente e Infraestrutura do Estado do Rio Grande do</given-names></name></person-group><year>2014</year><article-title>Plano de Manejo. Parque Estadual do Delta do Jacuí</article-title><comment>Accessed on: 2025-06-24.</comment><uri xlink:type="simple">https://www.sema.rs.gov.br/upload/arquivos/202112/14144045-encarte-ii.pdf</uri></element-citation></ref><ref id="B11972848"><element-citation xmlns:xlink="http://www.w3.org/1999/xlink" publication-type="article" xlink:type="simple"><person-group person-group-type="author"><name name-style="western"><surname>Rodrigues</surname><given-names>Juliana Mourão Santos</given-names></name><name name-style="western"><surname>Magalhães</surname><given-names>Oséias Martins</given-names></name><name name-style="western"><surname>Joaquim</surname><given-names>Evaldo Alves</given-names></name><name name-style="western"><surname>Ribeiro</surname><given-names>José Ricardo Inacio</given-names></name><name name-style="western"><surname>Moreira</surname><given-names>Felipe Ferraz Figueiredo</given-names></name></person-group><year>2021</year><article-title>Semiaquatic bugs (<tp:taxon-name><tp:taxon-name-part taxon-name-part-type="order">Hemiptera</tp:taxon-name-part></tp:taxon-name>, <tp:taxon-name><tp:taxon-name-part taxon-name-part-type="suborder">Heteroptera</tp:taxon-name-part></tp:taxon-name>, <tp:taxon-name><tp:taxon-name-part taxon-name-part-type="infraorder">Gerromorpha</tp:taxon-name-part></tp:taxon-name>) from Rio Grande do Sul, southern Brazil</article-title><source>CheckList</source><volume>17</volume><issue>5</issue><fpage>1323</fpage><lpage>1343</lpage><pub-id pub-id-type="doi">10.15560/17.5.1323</pub-id></element-citation></ref></ref-list></tp:taxon-treatment>
