# Supplementary material for: New records of semi-aquatic bugs (Hemiptera, Heteroptera, Gerromorpha) from the South Region of Brazil
Source: Biodivers Data J. 2026 Feb 5;14:e163787. doi: 10.3897/BDJ.14.e163787 (PMC12902771; doi:10.3897/BDJ.14.e163787)
Supplement: XML Treatment for Hydrometrinae [file BDJ.14.e163787-treatment52.xml]

<!DOCTYPE tp:taxon-treatment
  PUBLIC "-//TaxonX//DTD Taxonomic Treatment Publishing DTD v0 20100105//EN" "tax-treatment-NSO.dtd">
<tp:taxon-treatment xmlns:tp="http://www.plazi.org/taxpub"><tp:treatment-meta><mixed-citation publication-type="journal"><person-group><name><surname>Floriano</surname><given-names>Carla FB</given-names></name><name><surname>Paiva</surname><given-names>Nathália de Oliveira</given-names></name><name><surname>Cordeiro</surname><given-names>Isabelle da Rocha Silva</given-names></name><name><surname>Franco</surname><given-names>Cleilton Lima</given-names></name><name><surname>Rodrigues</surname><given-names>Juliana Mourão dos Santos</given-names></name><name><surname>Moreira</surname><given-names>Felipe Ferraz Figueiredo</given-names></name></person-group><article-title>New records of semi-aquatic bugs (<tp:taxon-name><tp:taxon-name-part taxon-name-part-type="order">Hemiptera</tp:taxon-name-part></tp:taxon-name>, <tp:taxon-name><tp:taxon-name-part taxon-name-part-type="suborder">Heteroptera</tp:taxon-name-part></tp:taxon-name>, <tp:taxon-name><tp:taxon-name-part taxon-name-part-type="infraorder">Gerromorpha</tp:taxon-name-part></tp:taxon-name>) from the South Region of Brazil</article-title><source>Biodivers Data J</source><day>05</day><month>02</month><year>2026</year><volume>14</volume><pub-id pub-id-type="doi">10.3897/BDJ.14.e163787</pub-id></mixed-citation></tp:treatment-meta><tp:nomenclature><tp:taxon-name>
              <object-id xmlns:xlink="http://www.w3.org/1999/xlink" content-type="arpha" xlink:type="simple">BEA7C983-4AB1-57B3-B55D-AEC9A1C4E50B</object-id>
              <tp:taxon-name-part taxon-name-part-type="subfamily">Hydrometrinae</tp:taxon-name-part>
            </tp:taxon-name><tp:taxon-authority>Billberg, 1820</tp:taxon-authority></tp:nomenclature></tp:taxon-treatment>
