# Supplementary material for: New records of semi-aquatic bugs (Hemiptera, Heteroptera, Gerromorpha) from the South Region of Brazil
Source: Biodivers Data J. 2026 Feb 5;14:e163787. doi: 10.3897/BDJ.14.e163787 (PMC12902771; doi:10.3897/BDJ.14.e163787)
Supplement: XML Treatment for Platyvelia brachialis [file BDJ.14.e163787-treatment77.xml]

<!DOCTYPE tp:taxon-treatment
  PUBLIC "-//TaxonX//DTD Taxonomic Treatment Publishing DTD v0 20100105//EN" "tax-treatment-NSO.dtd">
<tp:taxon-treatment xmlns:tp="http://www.plazi.org/taxpub"><tp:treatment-meta><mixed-citation publication-type="journal"><person-group><name><surname>Floriano</surname><given-names>Carla FB</given-names></name><name><surname>Paiva</surname><given-names>Nathália de Oliveira</given-names></name><name><surname>Cordeiro</surname><given-names>Isabelle da Rocha Silva</given-names></name><name><surname>Franco</surname><given-names>Cleilton Lima</given-names></name><name><surname>Rodrigues</surname><given-names>Juliana Mourão dos Santos</given-names></name><name><surname>Moreira</surname><given-names>Felipe Ferraz Figueiredo</given-names></name></person-group><article-title>New records of semi-aquatic bugs (<tp:taxon-name><tp:taxon-name-part taxon-name-part-type="order">Hemiptera</tp:taxon-name-part></tp:taxon-name>, <tp:taxon-name><tp:taxon-name-part taxon-name-part-type="suborder">Heteroptera</tp:taxon-name-part></tp:taxon-name>, <tp:taxon-name><tp:taxon-name-part taxon-name-part-type="infraorder">Gerromorpha</tp:taxon-name-part></tp:taxon-name>) from the South Region of Brazil</article-title><source>Biodivers Data J</source><day>05</day><month>02</month><year>2026</year><volume>14</volume><pub-id pub-id-type="doi">10.3897/BDJ.14.e163787</pub-id></mixed-citation></tp:treatment-meta><tp:nomenclature><tp:taxon-name><object-id xmlns:xlink="http://www.w3.org/1999/xlink" content-type="arpha" xlink:type="simple">2FB76E0D-5DD1-5277-8E5C-8F6BE0D57828</object-id><tp:taxon-name-part taxon-name-part-type="genus">Platyvelia</tp:taxon-name-part> <tp:taxon-name-part taxon-name-part-type="species">brachialis</tp:taxon-name-part></tp:taxon-name><tp:taxon-authority>(Stål, 1860)</tp:taxon-authority></tp:nomenclature><tp:treatment-sec sec-type="materials"><title>Materials</title><list list-type="alpha-lower" list-content="occurrences"><list-item><p><bold>Type status:</bold> <named-content xmlns:xlink="http://www.w3.org/1999/xlink" content-type="dwc:typeStatus" xlink:type="simple">Other material</named-content>. <bold>Occurrence:</bold> recordedBy: <named-content xmlns:xlink="http://www.w3.org/1999/xlink" content-type="dwc:recordedBy" xlink:type="simple">C. F. B. Floriano &amp; T. Malacarne</named-content>; individualCount: <named-content xmlns:xlink="http://www.w3.org/1999/xlink" content-type="dwc:individualCount" xlink:type="simple">3</named-content>; sex: <named-content xmlns:xlink="http://www.w3.org/1999/xlink" content-type="dwc:sex" xlink:type="simple">male</named-content>; lifeStage: <named-content xmlns:xlink="http://www.w3.org/1999/xlink" content-type="dwc:lifeStage" xlink:type="simple">adult</named-content>; occurrenceID: <named-content xmlns:xlink="http://www.w3.org/1999/xlink" content-type="dwc:occurrenceID" xlink:type="simple">C55A1009-9FBF-5BCB-9CE4-63A54464B522</named-content>; <bold>Taxon:</bold> genus: <named-content xmlns:xlink="http://www.w3.org/1999/xlink" content-type="dwc:genus" xlink:type="simple"><tp:taxon-name><tp:taxon-name-part taxon-name-part-type="genus" reg="Platyvelia">Platyvelia</tp:taxon-name-part></tp:taxon-name></named-content>; specificEpithet: <named-content xmlns:xlink="http://www.w3.org/1999/xlink" content-type="dwc:specificEpithet" xlink:type="simple"><tp:taxon-name><tp:taxon-name-part taxon-name-part-type="genus" reg="Platyvelia"/><tp:taxon-name-part taxon-name-part-type="species" reg="brachialis">brachialis</tp:taxon-name-part></tp:taxon-name></named-content>; taxonRank: <named-content xmlns:xlink="http://www.w3.org/1999/xlink" content-type="dwc:taxonRank" xlink:type="simple">species</named-content>; scientificNameAuthorship: <named-content xmlns:xlink="http://www.w3.org/1999/xlink" content-type="dwc:scientificNameAuthorship" xlink:type="simple">(Stål, 1860)</named-content>; <bold>Location:</bold> stateProvince: <named-content xmlns:xlink="http://www.w3.org/1999/xlink" content-type="dwc:stateProvince" xlink:type="simple">Santa Catarina</named-content>; municipality: <named-content xmlns:xlink="http://www.w3.org/1999/xlink" content-type="dwc:municipality" xlink:type="simple">Blumenau</named-content>; locality: <named-content xmlns:xlink="http://www.w3.org/1999/xlink" content-type="dwc:locality" xlink:type="simple">Parque Nacional da Serra do Itajaí, Parque Natural Municipal Nascentes do Garcia, Lagoa Negra</named-content>; decimalLatitude: <named-content xmlns:xlink="http://www.w3.org/1999/xlink" content-type="dwc:decimalLatitude" xlink:type="simple">-27.0532</named-content>; decimalLongitude: <named-content xmlns:xlink="http://www.w3.org/1999/xlink" content-type="dwc:decimalLongitude" xlink:type="simple">-49.0878</named-content>; <bold>Identification:</bold> identificationID: <named-content xmlns:xlink="http://www.w3.org/1999/xlink" content-type="dwc:identificationID" xlink:type="simple"><tp:taxon-name><tp:taxon-name-part taxon-name-part-type="genus" reg="Platyvelia">Platyvelia</tp:taxon-name-part> <tp:taxon-name-part taxon-name-part-type="species" reg="brachialis">brachialis</tp:taxon-name-part></tp:taxon-name></named-content>; identifiedBy: <named-content xmlns:xlink="http://www.w3.org/1999/xlink" content-type="dwc:identifiedBy" xlink:type="simple">C. F. B. Floriano</named-content>; <bold>Event:</bold> samplingProtocol: <named-content xmlns:xlink="http://www.w3.org/1999/xlink" content-type="dwc:samplingProtocol" xlink:type="simple">"D" Net</named-content>; year: <named-content xmlns:xlink="http://www.w3.org/1999/xlink" content-type="dwc:year" xlink:type="simple">2017</named-content>; month: <named-content xmlns:xlink="http://www.w3.org/1999/xlink" content-type="dwc:month" xlink:type="simple">IV</named-content>; <bold>Record Level:</bold> institutionCode: <named-content xmlns:xlink="http://www.w3.org/1999/xlink" content-type="dwc:institutionCode" xlink:type="simple">CEIOC</named-content>; basisOfRecord: <named-content xmlns:xlink="http://www.w3.org/1999/xlink" content-type="dwc:basisOfRecord" xlink:type="simple">PreservedSpecimen</named-content></p></list-item><list-item><p><bold>Type status:</bold> <named-content xmlns:xlink="http://www.w3.org/1999/xlink" content-type="dwc:typeStatus" xlink:type="simple">Other material</named-content>. <bold>Occurrence:</bold> recordedBy: <named-content xmlns:xlink="http://www.w3.org/1999/xlink" content-type="dwc:recordedBy" xlink:type="simple">C. F. B. Floriano &amp; T. Malacarne</named-content>; individualCount: <named-content xmlns:xlink="http://www.w3.org/1999/xlink" content-type="dwc:individualCount" xlink:type="simple">1</named-content>; sex: <named-content xmlns:xlink="http://www.w3.org/1999/xlink" content-type="dwc:sex" xlink:type="simple">female</named-content>; lifeStage: <named-content xmlns:xlink="http://www.w3.org/1999/xlink" content-type="dwc:lifeStage" xlink:type="simple">adult</named-content>; occurrenceID: <named-content xmlns:xlink="http://www.w3.org/1999/xlink" content-type="dwc:occurrenceID" xlink:type="simple">3ABAD684-778F-5209-ADB0-3E5BAEC99122</named-content>; <bold>Taxon:</bold> genus: <named-content xmlns:xlink="http://www.w3.org/1999/xlink" content-type="dwc:genus" xlink:type="simple"><tp:taxon-name><tp:taxon-name-part taxon-name-part-type="genus" reg="Platyvelia">Platyvelia</tp:taxon-name-part></tp:taxon-name></named-content>; specificEpithet: <named-content xmlns:xlink="http://www.w3.org/1999/xlink" content-type="dwc:specificEpithet" xlink:type="simple"><tp:taxon-name><tp:taxon-name-part taxon-name-part-type="genus" reg="Platyvelia"/><tp:taxon-name-part taxon-name-part-type="species" reg="brachialis">brachialis</tp:taxon-name-part></tp:taxon-name></named-content>; taxonRank: <named-content xmlns:xlink="http://www.w3.org/1999/xlink" content-type="dwc:taxonRank" xlink:type="simple">species</named-content>; scientificNameAuthorship: <named-content xmlns:xlink="http://www.w3.org/1999/xlink" content-type="dwc:scientificNameAuthorship" xlink:type="simple">(Stål, 1860)</named-content>; <bold>Location:</bold> stateProvince: <named-content xmlns:xlink="http://www.w3.org/1999/xlink" content-type="dwc:stateProvince" xlink:type="simple">Santa Catarina</named-content>; municipality: <named-content xmlns:xlink="http://www.w3.org/1999/xlink" content-type="dwc:municipality" xlink:type="simple">Blumenau</named-content>; locality: <named-content xmlns:xlink="http://www.w3.org/1999/xlink" content-type="dwc:locality" xlink:type="simple">Parque Nacional da Serra do Itajaí, Parque Natural Municipal Nascentes do Garcia, Lagoa Negra</named-content>; decimalLatitude: <named-content xmlns:xlink="http://www.w3.org/1999/xlink" content-type="dwc:decimalLatitude" xlink:type="simple">-27.0532</named-content>; decimalLongitude: <named-content xmlns:xlink="http://www.w3.org/1999/xlink" content-type="dwc:decimalLongitude" xlink:type="simple">-49.0878</named-content>; <bold>Identification:</bold> identificationID: <named-content xmlns:xlink="http://www.w3.org/1999/xlink" content-type="dwc:identificationID" xlink:type="simple"><tp:taxon-name><tp:taxon-name-part taxon-name-part-type="genus" reg="Platyvelia">Platyvelia</tp:taxon-name-part> <tp:taxon-name-part taxon-name-part-type="species" reg="brachialis">brachialis</tp:taxon-name-part></tp:taxon-name></named-content>; identifiedBy: <named-content xmlns:xlink="http://www.w3.org/1999/xlink" content-type="dwc:identifiedBy" xlink:type="simple">C. F. B. Floriano</named-content>; <bold>Event:</bold> samplingProtocol: <named-content xmlns:xlink="http://www.w3.org/1999/xlink" content-type="dwc:samplingProtocol" xlink:type="simple">"D" Net</named-content>; year: <named-content xmlns:xlink="http://www.w3.org/1999/xlink" content-type="dwc:year" xlink:type="simple">2017</named-content>; month: <named-content xmlns:xlink="http://www.w3.org/1999/xlink" content-type="dwc:month" xlink:type="simple">IV</named-content>; <bold>Record Level:</bold> institutionCode: <named-content xmlns:xlink="http://www.w3.org/1999/xlink" content-type="dwc:institutionCode" xlink:type="simple">CEIOC</named-content>; basisOfRecord: <named-content xmlns:xlink="http://www.w3.org/1999/xlink" content-type="dwc:basisOfRecord" xlink:type="simple">PreservedSpecimen</named-content></p></list-item></list></tp:treatment-sec><tp:treatment-sec sec-type="Distribution"><title>Distribution</title><p>United States, Mexico, Belize, Guatemala, Cuba, Jamaica, Dominican Republic, Haiti, El Salvador, Nicaragua, Grenada, Costa Rica, Panama, Trinidad &amp; Tobago, Colombia, Venezuela, Suriname, Brazil, Peru and Argentina.</p></tp:treatment-sec><tp:treatment-sec sec-type="Notes"><title>Notes</title><p>Previously reported from Santa Catarina (<xref ref-type="bibr" rid="B13050412">Polhemus and Polhemus 1993</xref>, <xref ref-type="bibr" rid="B13050421">Rodrigues et al. 2021</xref>).</p></tp:treatment-sec><ref-list><ref id="B13050412"><element-citation xmlns:xlink="http://www.w3.org/1999/xlink" publication-type="article" xlink:type="simple"><person-group person-group-type="author"><name name-style="western"><surname>Polhemus</surname><given-names>J. T.</given-names></name><name name-style="western"><surname>Polhemus</surname><given-names>D. A.</given-names></name></person-group><year>1993</year><article-title>Two new genera for New World <tp:taxon-name><tp:taxon-name-part taxon-name-part-type="subfamily">Veliinae</tp:taxon-name-part></tp:taxon-name> (<tp:taxon-name><tp:taxon-name-part taxon-name-part-type="suborder">Heteroptera</tp:taxon-name-part></tp:taxon-name>: <tp:taxon-name><tp:taxon-name-part taxon-name-part-type="family">Veliidae</tp:taxon-name-part></tp:taxon-name>)</article-title><source>Journal of the New York Entomological Society</source><volume>101</volume><issue>3</issue><fpage>391</fpage><lpage>398</lpage></element-citation></ref><ref id="B13050421"><element-citation xmlns:xlink="http://www.w3.org/1999/xlink" publication-type="article" xlink:type="simple"><person-group person-group-type="author"><name name-style="western"><surname>Rodrigues</surname><given-names>H. D. D.</given-names></name><name name-style="western"><surname>Floriano</surname><given-names>C. F. B.</given-names></name><name name-style="western"><surname>Zettel</surname><given-names>H.</given-names></name><name name-style="western"><surname>Moreira</surname><given-names>F. F. F.</given-names></name></person-group><year>2021</year><article-title>Revision of the American genus <italic><tp:taxon-name><tp:taxon-name-part taxon-name-part-type="genus" reg="Platyvelia">Platyvelia</tp:taxon-name-part></tp:taxon-name></italic> Polhemus &amp; Polhemus, 1993 (<tp:taxon-name><tp:taxon-name-part taxon-name-part-type="suborder">Heteroptera</tp:taxon-name-part></tp:taxon-name>: <tp:taxon-name><tp:taxon-name-part taxon-name-part-type="infraorder">Gerromorpha</tp:taxon-name-part></tp:taxon-name>: <tp:taxon-name><tp:taxon-name-part taxon-name-part-type="family">Veliidae</tp:taxon-name-part></tp:taxon-name>)</article-title><source>Revista Brasileira de Entomologia</source><volume>65</volume><issue>1</issue><fpage>e20200120</fpage><pub-id pub-id-type="doi">10.1590/1806-9665-rbent-2020-0120</pub-id></element-citation></ref></ref-list></tp:taxon-treatment>
